# Supplementary material for: Structural, Optical, and Thermal Properties of PVA/SrTiO3/CNT Polymer Nanocomposites
Source: Polymers (Basel). 2024 May 14;16(10):1392. doi: 10.3390/polym16101392 (PMC11124778; doi:10.3390/polym16101392)
Supplement: Supplementary file 1 [file polymers-16-01392-s001.zip]

Archive with 1 entries (1 files):
- polymers-2912049-supplementary.pdf
